# Supplementary material for: The Molecular Pathogenesis of Tumor-Suppressive miR-486-5p and miR-486-3p Target Genes: GINS4 Facilitates Aggressiveness in Lung Adenocarcinoma
Source: Cells. 2023 Jul 18;12(14):1885. doi: 10.3390/cells12141885 (PMC10378275; doi:10.3390/cells12141885)
Supplement: Supplementary file 1 [file cells-12-01885-s001.zip]

Archive with 2 entries (2 files):
- Cells Molecular targets controlled by pre-miR-486_ in lung adenocarcinoma figure Supplement.pptx
- Cells, Molecular targets controlled by both strands of pre-miR-486 in LUAD Table Supplement.xlsx
