# Supplementary material for: The Molecular Pathogenesis of Tumor-Suppressive miR-486-5p and miR-486-3p Target Genes: GINS4 Facilitates Aggressiveness in Lung Adenocarcinoma
Source: Cells. 2023 Jul 18;12(14):1885. doi: 10.3390/cells12141885 (PMC10378275; doi:10.3390/cells12141885)
Supplement: Supplementary file 1 [file cells-12-01885-s001.zip › Cells, Molecular targets controlled by both strands of pre-miR-486 in LUAD Table Supplement.xlsx]

## Sheet: Table S1
Table S1: Clinical features of the LUAD patients created by miRNA expression signature
Case	Sex	Age	Brinkman Index	T	N	M	Stage	Remarks
Patient 1	M	72	1600	1c	1	0	IIB	miRNA sequencing
Patient 2	M	69	600	1c	0	0	IA3	miRNA sequencing
Patient 3	M	89	n/a	3	1	0	IIIA	miRNA sequencing
Patient 4	M	69	1260	2a	0	0	IB	miRNA sequencing
Patient 5	F	65	n/a	1c	0	0	IA3	miRNA sequencing

## Sheet: Table S2
Table S2: Reagents using in this study
SYBR green primer		Forward	Reverse
GINS4		CCAAATGGAGATGGAGAGGA	TGTTCGCCATGAACTCTCTG
HELLS		GCTTGATGGGTCCATGTCTT	GACATCTATCCTGGGCCTGA
MELK		CAGGCAAACAATGGAGGATT	TGTCTGTGAATGGGGTAGCA
MKI67		AAGCCCTCCAGCTCCTAGTC	TCCGAAGCACCACTTCTTCT
RRM2		ACAGAAGCCCGCTGTTTCTA	CCCAGTCTGCCTTCTTCTTG
SAPCD		GGACTGGAAGCAGGAGACAG	AAATTCTCCCCTCGTGGTCT
TIMELESS		GCTGGCAACAGTGAATGAGA	CAGGTCACGAAGGAAAGAGC
siRNA	Concentration	Catalog number primer name or sequence (5' to 3')	Company
si-GINS4	10nM	Cat#1299001 HSS130888, HSS189010, HSS189011	Invitrogen (Carlsbad, CA, USA)
Antibody	Dilution	Catalog number	Company
GINS4 (SLD5)	WB 1:2000 IHC 1:200	ab101346	Abcam (Cambridge, UK)
GAPDH	WB 1:20000	MAB374	EMD Millipore (Billerica, MA, USA)
miRNA	Concentration	Catalog number / Assay ID	company
miR-486-5p	10nM	AM17100 / PM10546	Invitrogen
miR-486-3p	10nM	AM17100 / PM12986	Invitrogen
anti-miR Negative Control #1	10nM	AM17100 / ------------	Invitrogen

## Sheet: Table S3
Table S3: Information of tissues by immunostaining
	Age	Sex	T	N	M	Pathological stage	Type
A	35	F	2	1	0	IIA	LUAD
B	57	M	2	0	0	IB	LUAD
C	52	F	3	1	0	IIIA	LUAD
D	2	F	-	-	-	-	normal lung tissue
LUAD: lung adenocarcinoma.

## Sheet: Table S4
Table S4: Human genome-matched sequence reads
Cancer Tissues	#1		#2		#3		#4		#5
	count	(%)	count	(%)	count	(%)	count	(%)	count	(%)
Total reads	17534092	100	19816261	100	18179829	100	24929894	100	20149104	100
miRNA_Reads	12528852	71.4542	10628430	53.6349	8074688	44.4156	11969039	48.0108	11862873	58.8754
hairpin_Reads	4400	0.025094	4938	0.0249189	5266	0.0289662	10156	0.0407382	6961	0.0345474
piRNA_Reads	136051	0.775923	165619	0.835773	174071	0.957495	212816	0.853658	192793	0.956832
rRNA_Reads	320205	1.82619	1251528	6.31566	776828	4.27302	1875067	7.52136	936534	4.64802
tRNA_Reads	147887	0.843425	132374	0.668007	1883803	10.3621	1265524	5.07633	100886	0.500697
mRNA_Reads	116104	0.662161	163009	0.822602	160814	0.884574	273467	1.09694	159599	0.79209
otherRNA_Reads	300134	1.71172	567948	2.86607	319766	1.75891	928163	3.72309	374166	1.85699
Unannotated	3980459	22.7013	6902415	34.8321	6784593	37.3193	8395662	33.6771	6515292	32.3354
Non-Cancer Tissues	#1		#2		#3		#4
	count	(%)	count	(%)	count	(%)	count	(%)
Total reads	17106052	100	15952766	100	15371204	100	12650825	100
miRNA_Reads	10303229	51.9938	9937288	54.6611	10430237	41.8383	6188917	30.7156
hairpin_Reads	2939	0.0148313	2797	0.0153852	4079	0.0163619	1776	0.00881429
piRNA_Reads	157859	0.796613	164566	0.905212	115364	0.462754	99367	0.493158
rRNA_Reads	848655	4.28262	599597	3.29814	771170	3.09335	597650	2.96614
tRNA_Reads	105100	0.530373	75937	0.417699	121797	0.488558	38901	0.193066
mRNA_Reads	74915	0.378048	57774	0.317792	92812	0.372292	33626	0.166886
otherRNA_Reads	216661	1.09335	175264	0.964057	299086	1.19971	110953	0.55066
Unannotated	5396694	27.2337	4939543	27.1705	3536659	14.1864	5579635	27.6917
